# Supplementary material for: Comparative Analysis of Genetic Risk for Viral-Induced Axonal Loss in Genetically Diverse Mice
Source: Int J Mol Sci. 2025 Nov 4;26(21):10727. doi: 10.3390/ijms262110727 (PMC12608172; doi:10.3390/ijms262110727)
Supplement: Supplementary file 1 [file ijms-26-10727-s001.zip]

Archive with 2 entries (2 files):
- Supplementary Figure 1 - haplotypes for QTL.pptx
- Supplementary tables.xlsx
