# Supplementary material for: Comparative Analysis of Genetic Risk for Viral-Induced Axonal Loss in Genetically Diverse Mice
Source: Int J Mol Sci. 2025 Nov 4;26(21):10727. doi: 10.3390/ijms262110727 (PMC12608172; doi:10.3390/ijms262110727)
Supplement: Supplementary file 1 [file ijms-26-10727-s001.zip › Supplementary tables.xlsx]

## Sheet: Supplementary Table 1
Canonical Pathways	CC002	CC005	CC006	CC011	CC015	CC017	CC023	CC024	CC025	CC027	CC036	CC037	CC041	CC043	CC072		non-TVID avg	TVID avg
Phagosome Formation	4.629	6.928	1.342	6.403	3.795	5.099	2.874	7.071	4.472	1.213	6.083	5.692	2.524	1.155	3.207		4.22954	3.7515
S100 Family Signaling Pathway	3.904	6.682	1.091	5.032	2.92	5.145	2.263	7.23	3.638	0.894	5.397	5.376	2.683	0.688	2.673		3.80377	3.0835
Pathogen Induced Cytokine Storm Signaling Pathway	3.051	4.69	1.667	4.491	5.692	3	4.025	4.491	2.236	2.53	3.357	6.403	4.025	2.449	2.828		3.68146	3.538
Molecular Mechanisms of Cancer	3.221	6.929	0	5.898	2.064	5.24	1.333	6.861	4.802	0.447	5.571	4.907	2.558	-0.229	1.604		3.58862	2.277
FAK Signaling	3.651	6.272	0.535	5.145	2.967	4.379	2.353	6.41	4.243	0.258	5.209	4.867	1.941	0.632	1.387		3.40346	3.002
Neutrophil degranulation	1.826	5	-0.577	4.583	3.904	4.899	2.785	4.899	3.606	1.291	5.745	4.867	2.414	0.905	0.832		3.25908	2.3055
Serotonin Receptor Signaling	3.053	5.24	1.897	4.271	1.698	3.13	2.138	4.158	4.359	2.333	4.491	3.922	2.333	1.667	2.449		3.22677	2.5955
Class A/1 (Rhodopsin-like receptors)	2.668	5.568	0.277	4.472	2.449	3.606	1.964	5.292	2.449	1.265	4.583	3.578	2.309	1.414	1		2.94323	2.316
Cardiac Hypertrophy Signaling (Enhanced)	2.449	5.745	1	4.707	0.853	4.2	0.277	5.477	3.771	0.632	4.359	4.017	1.414	0	0.333		2.80831	1.363
G alpha (i) signalling events	3.317	4.472	-1.134	4	2.183	3.317	2.324	4.243	2.449	0.333	3.606	3.606	1.897	0.447	1.342		2.36623	2.8205
BBSome Signaling Pathway	2.785	5.667	0.258	5.385	1.347	3.441	1.147	6.091	1.897	0.277	5.292	3.674	0.243	-0.277	0.302		2.58438	1.966
Class I MHC mediated antigen processing and presentation	-1.414	5	-1.897	3.606	1.183	4.583	0	4.123	3.606	-1.414	4.796	4.017	-0.258	-1.508	0		1.98746	-0.707
Cell Cycle Checkpoints	0	4.359	-0.243	3.317	1.886	3	0.728	3.464	3.606	1.732	4.796	3	0	-0.5	1		2.26285	0.364
T Cell Receptor Signaling	1.5	2.828	0.447	2	3.273	2.714	3	2.121	2.646	1.342	2.236	1.387	2.333	1	2.121		2.03446	2.25
NOD1/2 Signaling Pathway	1.414	3.742	1	3	2.673	1.633	1.89	2.828	1.633	2	2.111	3.273	2.333	0	1.342		2.12062	1.652
Neutrophil Extracellular Trap Signaling Pathway	1.213	3.4	0.707	2.558	1.095	2.53	0.853	2.524	3.273	1.265	3.638	2.2	1.732	0.378	2.333		2.12562	1.033
Role of Macrophages, Fibroblasts and Endothelial Cells in Rheumatoid Arthritis	1.342	2.673	-0.378	2.496	2.558	2.683	1.291	3.771	2.714	0	2.5	3.528	1	0.816	1.897		2.01985	1.3165
Myelination Signaling Pathway	1.069	2.236	1.342	3	1.508	3.53	0.905	3.411	4.146	0.447	3.5	1.732	1	0.447	1.342		2.12623	0.987
Protein Ubiquitination Pathway	0.302	4.69	0	3.606	0.5	3.317	0.707	3.873	3	0.816	4.472	2.496	0.632	0	-0.378		2.07877	0.5045
Macrophage Alternative Activation Signaling Pathway	2	2.5	0.378	1.414	1.706	3.207	1.667	2.53	2.646	0.378	2.714	1.886	1.633	0.816	2.121		1.84069	1.8335
Tumor Microenvironment Pathway	-1.897	3.207	-0.707	3.051	0.905	3.464	0	2.53	1.89	-1.134	2.714	2	-0.577	-2.449	-1		1.06877	-0.9485
Mitotic Metaphase and Anaphase	0.277	3.873	-0.905	3.464	0.943	3	-0.277	3.464	2.449	1.134	3.742	3.051	0.333	-0.302	0		1.86508	0
Mitotic G2-G2/M phases	0.277	3.317	-1.667	3.742	-0.243	2.646	0.378	3.162	3.464	-0.378	3.873	2.496	0	-0.447	-0.447		1.50138	0.3275
Major pathway of rRNA processing in the nucleolus and cytosol	-1.667	3.606	0	2.236	0.905	2.236	-0.577	3	3.606	0.333	3.162	1.89	0.535	-0.378	0.816		1.68823	-1.122
Neuroinflammation Signaling Pathway	1.508	1.508	0	0.277	2.985	2.309	1.342	2.309	2.121	-0.378	1.604	3.838	2.357	0.707	1.667		1.63877	1.425
Systemic Lupus Erythematosus in T Cell Signaling Pathway	1.667	2.673	0	2.496	2.357	1.897	1.265	2.5	1.265	0.447	1	1.941	1.667	1.633	1.342		1.63215	1.466
Opioid Signaling Pathway	1.5	2.53	1.633	2.309	1	2.53	0.447	2.121	1.897	1	1.508	2.53	1	0	2		1.69677	0.9735
Cellular Effects of Sildenafil (Viagra)	-2.846	-2.292	-0.784	-0.781	-1.915	0.539	-2.043	-3.371	0.655	-0.943	-2.667	-0.822	-1.414	-1.5	-1.069		-1.25877	-2.4445
Parkinson's Signaling Pathway	1.886	0.471	1.89	0.229	1.877	0.277	1.732	1.279	0.707	1.134	1.155	2.4	2.496	0.816	1.89		1.27854	1.809
PIP3 activates AKT signaling	-1.342	2.828	1	3	1	2	0.333	2.646	2.449	0	2.449	0.535	0	-0.447	0		1.34308	-0.5045
RAR Activation	1	2.343	-0.302	1.219	-1.147	2.746	-1.213	3.087	2.309	-0.816	2.694	0	-0.905	0	0		0.863692	-0.1065
CTLA4 Signaling in Cytotoxic T Lymphocytes	-0.333	-1	0	0.378	-2.524	-0.707	-2.138	-0.816	-0.302	-1	1.89	-2.111	-1.89	-1	-2.236		-0.870615	-1.2355
Neurovascular Coupling Signaling Pathway	0.943	1.508	0	3.153	-1.265	1.134	-0.302	1.213	1.633	-0.707	2.324	0	-0.816	-1.134	-0.707		0.487385	0.3205
IL-12 Signaling and Production in Macrophages	-0.832	-0.943	0	-0.775	-0.5	-1.265	-1.069	-2.673	-1	-1	-1	-0.728	-0.378	-1	-0.378		-0.895385	-0.9505
Supplementary Table 1. Canonical pathways with different states in CC002, CC023, and all non-TVIAL strains demonstrate that demyelination was influenced by multiple aspects of the cellular environment. 34 canonical pathways with data for all strains in the study were identified using IPA. Those 34 pathways are shown here.

## Sheet: Supplementary Table 2
Gene	Chromosome	Gene start	Gene description	Associated QTL	Role: Canonical pathway	Role: Causal network	Role: Upstream regulator	Total # roles
ABCC1	16	14179422	ATP-binding cassette, sub-family C member 1 [Source:MGI Symbol;Acc:MGI:102676]	UNC26402456			1	1
ADGRG6	10	14278327	adhesion G protein-coupled receptor G6 [Source:MGI Symbol;Acc:MGI:1916151]	UNC17405188	Myelination signaling			1
AJUBA	14	54804929	ajuba LIM protein [Source:MGI Symbol;Acc:MGI:1341886]	UNC23765091	Mitotic G2-G2/M phases			1
APEX1	14	51162425	apurinic/apyrimidinic endonuclease 1 [Source:MGI Symbol;Acc:MGI:88042]	UNC23765091		1	1	2
BACE1	9	45749878	beta-site APP cleaving enzyme 1 [Source:MGI Symbol;Acc:MGI:1346542]	JAX00171047	Myelination signaling			1
BAP1	14	30973407	Brca1 associated protein 1 [Source:MGI Symbol;Acc:MGI:1206586]	UNC23765091		1	1	2
BMPR1A	14	34132691	bone morphogenetic protein receptor, type 1A [Source:MGI Symbol;Acc:MGI:1338938]	UNC23765091			1	1
CBL	9	44054273	Casitas B-lineage lymphoma [Source:MGI Symbol;Acc:MGI:88279]	JAX00171047	Molecular Mechanisms of Cancer		1	2
CDHR1	14	36799814	cadherin-related family member 1 [Source:MGI Symbol;Acc:MGI:2157782]	UNC23765091			1	1
CEBPE	14	54947817	CCAAT/enhancer binding protein epsilon [Source:MGI Symbol;Acc:MGI:103572]	UNC23765091			1	1
CHAT	14	32130160	choline acetyltransferase [Source:MGI Symbol;Acc:MGI:88392]	UNC23765091	RAR activation			1
CHD8	14	52435608	chromodomain helicase DNA binding protein 8 [Source:MGI Symbol;Acc:MGI:1915022]	UNC23765091	Myelination signaling			1
CISH	9	107173225	cytokine inducible SH2-containing protein [Source:MGI Symbol;Acc:MGI:103159]	UNC17077443			1	1
CTSG	14	56337338	cathepsin G [Source:MGI Symbol;Acc:MGI:88563]	UNC23765091	Neutrophil Extracellular Trap Signaling Pathway			1
DRD2	9	49251927	dopamine receptor D2 [Source:MGI Symbol;Acc:MGI:94924]	JAX00171047	RAR activation		1	2
ERCC6	14	32235478	excision repair cross-complementing rodent repair deficiency, complementation group 6 [Source:MGI Symbol;Acc:MGI:1100494]	UNC23765091			1	1
GNAI2	9	107491324	G protein subunit alpha i2 [Source:MGI Symbol;Acc:MGI:95772]	UNC17077443			1	1
GZMB	14	56496295	granzyme B [Source:MGI Symbol;Acc:MGI:109267]	UNC23765091		1		1
HIVEP2	10	13841819	human immunodeficiency virus type I enhancer binding protein 2 [Source:MGI Symbol;Acc:MGI:1338076]	UNC17405188			1	1
IL10RA	9	45165135	interleukin 10 receptor, alpha [Source:MGI Symbol;Acc:MGI:96538]	JAX00171047		2	1	3
IL17RB	14	29718092	interleukin 17 receptor B [Source:MGI Symbol;Acc:MGI:1355292]	UNC23765091			1	1
IL17RD	14	26760898	interleukin 17 receptor D [Source:MGI Symbol;Acc:MGI:2159727]	UNC23765091		2	1	3
IRF9	14	55841028	interferon regulatory factor 9 [Source:MGI Symbol;Acc:MGI:107587]	UNC23765091		1	1	2
LGALS3	14	47605208	lectin, galactose binding, soluble 3 [Source:MGI Symbol;Acc:MGI:96778]	UNC23765091			1	1
LTV1	10	13053884	LTV1 ribosome biogenesis factor [Source:MGI Symbol;Acc:MGI:2447810]	UNC17405188	Major pathway of rRNA processing in the nucelolus and cytosol			1
MAPK1	16	16801246	mitogen-activated protein kinase 1 [Source:MGI Symbol;Acc:MGI:1346858]	UNC26402456		1	1	2
MAPK8	14	33099855	mitogen-activated protein kinase 8 [Source:MGI Symbol;Acc:MGI:1346861]	UNC23765091			1	1
MAPKAPK3	9	107132126	mitogen-activated protein kinase-activated protein kinase 3 [Source:MGI Symbol;Acc:MGI:2143163]	UNC17077443			1	1
MAT1A	14	40826992	methionine adenosyltransferase 1A [Source:MGI Symbol;Acc:MGI:88017]	UNC23765091			1	1
METTL3	14	52532298	methyltransferase 3, N6-adenosine-methyltransferase complex catalytic subunit [Source:MGI Symbol;Acc:MGI:1927165]	UNC23765091			1	1
MMP14	14	54669069	matrix metallopeptidase 14 (membrane-inserted) [Source:MGI Symbol;Acc:MGI:101900]	UNC23765091		1	1	2
MRTFB	16	13074345	myocardin related transcription factor B [Source:MGI Symbol;Acc:MGI:3050795]	UNC26402456			1	1
NPY4R	14	33865949	neuropeptide Y receptor Y4 [Source:MGI Symbol;Acc:MGI:105374]	UNC23765091		1	1	2
PARP2	14	51045298	poly (ADP-ribose) polymerase family, member 2 [Source:MGI Symbol;Acc:MGI:1341112]	UNC23765091			1	1
PCBP4	9	106330490	poly(rC) binding protein 4 [Source:MGI Symbol;Acc:MGI:1890471]	UNC17077443	Cell cycle checkpoints			1
PI4KA	16	17098215	phosphatidylinositol 4-kinase alpha [Source:MGI Symbol;Acc:MGI:2448506]	UNC26402456		1	1	2
PRKCD	14	30317311	protein kinase C, delta [Source:MGI Symbol;Acc:MGI:97598]	UNC23765091	RAR activation		1	2
PRKDC	16	15455730	protein kinase, DNA activated, catalytic polypeptide [Source:MGI Symbol;Acc:MGI:104779]	UNC26402456	Molecular Mechanisms of Cancer			1
PSMB11	14	54858890	proteasome (prosome, macropain) subunit, beta type, 11 [Source:MGI Symbol;Acc:MGI:1921152]	UNC23765091			1	1
PSMB5	14	54851576	proteasome (prosome, macropain) subunit, beta type 5 [Source:MGI Symbol;Acc:MGI:1194513]	UNC23765091	Protein ubiquitination			1
PSME1	14	55815580	proteasome (prosome, macropain) activator subunit 1 (PA28 alpha) [Source:MGI Symbol;Acc:MGI:1096367]	UNC23765091	Protein ubiquitination			1
PSME2	14	55824898	proteasome (prosome, macropain) activator subunit 2 (PA28 beta) [Source:MGI Symbol;Acc:MGI:1096365]	UNC23765091	Protein ubiquitination			1
PTGDR	14	45088692	prostaglandin D receptor [Source:MGI Symbol;Acc:MGI:102966]	UNC23765091		2	2	4
PTGER2	14	45225652	prostaglandin E receptor 2 (subtype EP2) [Source:MGI Symbol;Acc:MGI:97794]	UNC23765091			1	1
RIPK3	14	56022452	receptor-interacting serine-threonine kinase 3 [Source:MGI Symbol;Acc:MGI:2154952]	UNC23765091	Neutrophil Extracellular Trap Signaling Pathway	1	1	3
RNF31	14	55829165	ring finger protein 31 [Source:MGI Symbol;Acc:MGI:1934704]	UNC23765091		2	1	3
SALL2	14	52548629	spalt like transcription factor 2 [Source:MGI Symbol;Acc:MGI:1354373]	UNC23765091			1	1
SELENOK	14	29690265	selenoprotein K [Source:MGI Symbol;Acc:MGI:1931466]	UNC23765091		1	1	2
SERPIND1	16	17149235	serine (or cysteine) peptidase inhibitor, clade D, member 1 [Source:MGI Symbol;Acc:MGI:96051]	UNC26402456			1	1
SFTPD	14	40894171	surfactant associated protein D [Source:MGI Symbol;Acc:MGI:109515]	UNC23765091		1		1
SNAI2	16	14523716	snail family zinc finger 2 [Source:MGI Symbol;Acc:MGI:1096393]	UNC26402456			1	1
STAB1	14	30860970	stabilin 1 [Source:MGI Symbol;Acc:MGI:2178742]	UNC23765091			1	1
TKT	14	30270316	transketolase [Source:MGI Symbol;Acc:MGI:105992]	UNC23765091			1	1
TLR9	9	106099797	toll-like receptor 9 [Source:MGI Symbol;Acc:MGI:1932389]	UNC17077443		1	1	2
UBE2L3	16	16969877	ubiquitin-conjugating enzyme E2L 3 [Source:MGI Symbol;Acc:MGI:109240]	UNC26402456			1	1
USP2	9	43978318	ubiquitin specific peptidase 2 [Source:MGI Symbol;Acc:MGI:1858178]	JAX00171047			1	1
WAPL	14	34395885	WAPL cohesin release factor [Source:MGI Symbol;Acc:MGI:2675859]	UNC23765091	Mitotic metaphase and anaphase			1
WNT5A	14	28226707	wingless-type MMTV integration site family, member 5A [Source:MGI Symbol;Acc:MGI:98958]	UNC23765091	Molecular Mechanisms of Cancer			1
ZBTB16	9	48565597	zinc finger and BTB domain containing 16 [Source:MGI Symbol;Acc:MGI:103222]	JAX00171047	RAR activation	1	1	3

## Sheet: Supplementary Table 3
Strain/Group	Biomarker gene	Chromosome	Gene start (bp)	Gene description	Associated QTL	Other roles
TVIAL	ADAT2	10	13428638	adenosine deaminase, tRNA-specific 2 [Source:MGI Symbol;Acc:MGI:1914007]	UNC17405188
	COLQ	14	31245039	collagen like tail subunit of asymmetric acetylcholinesterase [Source:MGI Symbol;Acc:MGI:1338761]	UNC23765091
	GCH1	14	47391352	GTP cyclohydrolase 1 [Source:MGI Symbol;Acc:MGI:95675]	UNC23765091
	Gm10080	9	44286041	predicted gene 10080 [Source:MGI Symbol;Acc:MGI:3710529]	JAX00171047
	Gm8894	14	55657581	predicted gene 8894 [Source:MGI Symbol;Acc:MGI:3643084]	UNC23765091
	Gm8983	14	57102870	predicted gene 8983 [Source:MGI Symbol;Acc:MGI:3644468]	UNC23765091
	IL25	14	55170152	interleukin 25 [Source:MGI Symbol;Acc:MGI:2155888]	UNC23765091
	PTGER2	14	45225652	prostaglandin E receptor 2 (subtype EP2) [Source:MGI Symbol;Acc:MGI:97794]	UNC23765091	Upstream regulator
	TNNC1	14	30930269	troponin C, cardiac/slow skeletal [Source:MGI Symbol;Acc:MGI:98779]	UNC23765091
CC002	Anxa8	14	33807938	annexin A8 [Source:MGI Symbol;Acc:MGI:1201374]	UNC23765091
	C030014I23Rik	9	44379641	RIKEN cDNA C030014I23 gene [Source:MGI Symbol;Acc:MGI:1924631]	JAX00171047
	CBL	9	44054273	Casitas B-lineage lymphoma [Source:MGI Symbol;Acc:MGI:88279]	JAX00171047	Member of Molecular Mechanisms of Cancer pathway, Upstream regulator
	CCDC66	14	27203047	coiled-coil domain containing 66 [Source:MGI Symbol;Acc:MGI:2443639]	UNC23765091
	CISH	9	107173225	cytokine inducible SH2-containing protein [Source:MGI Symbol;Acc:MGI:103159]	UNC17077443	Upstream regulator
	Col6a4	9	105866653	collagen, type VI, alpha 4 [Source:MGI Symbol;Acc:MGI:1915803]	UNC17077443
	DDHD1	14	45825924	DDHD domain containing 1 [Source:MGI Symbol;Acc:MGI:2150302]	UNC23765091
	DNAJC13	9	104028481	DnaJ heat shock protein family (Hsp40) member C13 [Source:MGI Symbol;Acc:MGI:2676368]	UNC17077443
	Eif1-ps1	14	39728177	eukaryotic translation initiation factor 1, pseudogene 1 [Source:MGI Symbol;Acc:MGI:3642383]	UNC23765091
	GDF10	14	33645544	growth differentiation factor 10 [Source:MGI Symbol;Acc:MGI:95684]	UNC23765091
	Gm15601	14	45801291	predicted gene 15601 [Source:MGI Symbol;Acc:MGI:3783048]	UNC23765091
	Gm43305	14	54529900	predicted gene 43305 [Source:MGI Symbol;Acc:MGI:5663442]	UNC23765091
	Gm4491	14	57349963	predicted gene 4491 [Source:MGI Symbol;Acc:MGI:3782676]	UNC23765091
	Gm4742	14	52606375	predicted gene 4742 [Source:MGI Symbol;Acc:MGI:3645661]	UNC23765091
	Gm5616	9	48361700	predicted gene 5616 [Source:MGI Symbol;Acc:MGI:3646416]	JAX00171047
	Gm8518	14	51215904	predicted gene 8518 [Source:MGI Symbol;Acc:MGI:3645036]	UNC23765091
	HMBS	9	44247636	hydroxymethylbilane synthase [Source:MGI Symbol;Acc:MGI:96112]	JAX00171047
	MPHOSPH8	14	56905705	M-phase phosphoprotein 8 [Source:MGI Symbol;Acc:MGI:1922589]	UNC23765091
	PRKCD	14	30317311	protein kinase C, delta [Source:MGI Symbol;Acc:MGI:97598]	UNC23765091	Member of RAR activation pathway, Upstream regulator
	RNF26	9	44006928	ring finger protein 26 [Source:MGI Symbol;Acc:MGI:2388131]	JAX00171047
	Rpl23a-ps3	14	33892612	ribosomal protein L23A, pseudogene 3 [Source:MGI Symbol;Acc:MGI:3781353]	UNC23765091
	RRN3	16	13598572	RRN3 RNA polymerase I transcription factor homolog (yeast) [Source:MGI Symbol;Acc:MGI:1925255]	UNC26402456
	SHLD2	14	33958990	shieldin complex subunit 2 [Source:MGI Symbol;Acc:MGI:1922948]	UNC23765091
CC023	ABCC1	16	14179422	ATP-binding cassette, sub-family C member 1 [Source:MGI Symbol;Acc:MGI:102676]	UNC26402456	Upstream regulator
	Gm16439	14	44834122	predicted pseudogene 16439 [Source:MGI Symbol;Acc:MGI:3647611]	UNC23765091
	Gm3219	14	34067238	predicted pseudogene 3219 [Source:MGI Symbol;Acc:MGI:3781398]	UNC23765091
	LDB3	14	34248560	LIM domain binding 3 [Source:MGI Symbol;Acc:MGI:1344412]	UNC23765091
	OPN4	14	34312575	opsin 4 (melanopsin) [Source:MGI Symbol;Acc:MGI:1353425]	UNC23765091
	PIK3R4	9	105520177	phosphoinositide-3-kinase regulatory subunit 4 [Source:MGI Symbol;Acc:MGI:1922919]	UNC17077443
	TMEM273	14	32507920	transmembrane protein 273 [Source:MGI Symbol;Acc:MGI:1916319]	UNC23765091
